# Supplementary material for: The Timing and Duration of Folate Restriction Differentially Impacts Colon Carcinogenesis
Source: Nutrients. 2021 Dec 21;14(1):16. doi: 10.3390/nu14010016 (PMC8746403; doi:10.3390/nu14010016)
Supplement: Supplementary file 1 [file nutrients-14-00016-s001.zip]

Archive with 1 entries (1 files):
- nutrients-1479498-supplementary materials.pdf
